# Supplementary material for: Nutrition knowledge, diet quality and orthorexic behaviors in Polish students–a pre-post repeated cross-sectional study
Source: PLoS One. 2023 Jun 14;18(6):e0287165. doi: 10.1371/journal.pone.0287165 (PMC10266620; doi:10.1371/journal.pone.0287165)
Supplement: S1 Database — (XLSX) [file pone.0287165.s001.xlsx]

## Sheet: Database
Date of study (first phase)	Gender	Date of birth	Height (cm)	Weight (kg)	Type of degree program	Year of study	College major	University	Place of residence	Province of university	Region of Poland	Easy question 1	Easy question 2	Easy question 3	Easy question 4	Easy question 5	Easy question 6	Easy question 7	Easy question 8	Easy question 9	Easy question 10	Easy question 11	Easy question 12	Easy question 13	Easy question 14	Moderately difficult question 15	Moderately difficult question 16	Moderately difficult question 17	Moderately difficult question 18	Moderately difficult question 19	Moderately difficult question 20	Moderately difficult question 21	Moderately difficult question 22	Moderately difficult question 23	Moderately difficult question 24	Moderately difficult question 25	Moderately difficult question 26	Moderately difficult question 27	Moderately difficult question 28	Difficult question 29 A	Difficult question 29 B	Difficult question 29 C	Difficult question 29 D	Difficult question 30 A	Difficult question 30 B	Difficult question 30 C	Difficult question 30 D	Difficult question 31 A	Difficult question 31 B
2018-01-10	Female	1998-09-03	160	55	undergraduate/engineering	I year	Food technology	UR Cracow	Village	Małopolskie	South	No	No	Yes	Yes	Yes	No	No	Yes	Yes	No	Yes	Yes	Yes	Yes	D	B	C	B	D	C	A	B	C	C	B	D	A	A	No	Yes	Yes	Yes	No	Yes	Yes	No	No	No
2018-01-10	Female	1997-11-20	170	59	undergraduate/engineering	I year	Food technology	UR Cracow	City with less than 100,000 citizens	Małopolskie	South	Yes	No	Yes	Yes	Yes	No	No	Yes	Yes	No	Yes	Yes	No	No	C	D	A	D	A	C	A	A	C	C	B	B	A	C	Yes	No	No	No	No	No	Yes	No	No	No
2018-01-10	Female	1998-10-21	167	60	undergraduate/engineering	I year	Food technology	UR Cracow	City with less than 100,000 citizens	Małopolskie	South	Yes	No	No	Yes	Yes	No	Yes	Yes	Yes	No	Yes	Yes	No	No	B	C	D	C	B	A	A	B	A	C	B	A	A	A	Yes	Yes	No	No	Yes	No	No	No	Yes	Yes
2018-01-10	Female	1998-06-03	165	62	undergraduate/engineering	I year	Food technology	UR Cracow	Village	Małopolskie	South	Yes	No	No	Yes	Yes	Yes	No	Yes	Yes	Yes	No	Yes	Yes	No	B	C	C	B	C	A	A	B	C	A	A	D	D	C	Yes	Yes	No	No	Yes	Yes	Yes	No	No	Yes
2018-01-10	Female	1998-08-04	170	60	undergraduate/engineering	I year	Food technology	UR Cracow	City with less than 100,000 citizens	Małopolskie	South	Yes	Yes	No	Yes	Yes	No	Yes	Yes	Yes	No	Yes	Yes	Yes	No	B	D	C	C	D	D	A	A	C	C	A	B	A	A	No	No	Yes	Yes	No	No	Yes	Yes	No	Yes
2018-01-10	Female	1998-04-25	170	60	undergraduate/engineering	I year	Food technology	UR Cracow	Village	Małopolskie	South	Yes	No	No	Yes	Yes	No	No	No	Yes	No	Yes	Yes	Yes	No	A	C	D	C	A	A	A	D	C	A	B	D	C	B	No	Yes	Yes	Yes	Yes	No	Yes	No	No	Yes
2018-01-10	Female	1998-10-17	172	63	undergraduate/engineering	I year	Food technology	UR Cracow	Village	Małopolskie	South	Yes	No	No	Yes	Yes	No	No	Yes	Yes	No	Yes	Yes	Yes	No	B	B	C	D	D	D	A	A	C	C	C	A	A	B	No	No	Yes	Yes	Yes	Yes	Yes	No	Yes	Yes
2018-01-10	Female	1998-06-02	165	58	undergraduate/engineering	I year	Food technology	UR Cracow	Village	Małopolskie	South	Yes	No	No	Yes	No	No	No	Yes	No	No	Yes	Yes	No	No	C	B	A	C	D	C	A	C	C	A	C	D	D	C	No	No	Yes	Yes	Yes	Yes	Yes	No	Yes	Yes
2018-01-10	Female	1998-11-02	166	68	undergraduate/engineering	I year	Food technology	UR Cracow	Village	Małopolskie	South	No	No	No	Yes	Yes	No	No	Yes	Yes	No	Yes	Yes	Yes	Yes	C	B	B	C	D	C	A	B	C	C	C	D	A	C	No	No	Yes	Yes	No	No	Yes	No	Yes	No
2018-01-10	Female	1997-08-14	162	68	undergraduate/engineering	I year	Food technology	UR Cracow	Village	Małopolskie	South	Yes	No	No	Yes	Yes	No	No	No	No	Yes	Yes	Yes	No	Yes	A	B	D	C	D	C	A	B	C	A	D	B	B	B	No	No	Yes	Yes	No	Yes	Yes	No	Yes	Yes
2018-01-10	Female	1998-12-11	169	57	undergraduate/engineering	I year	Food technology	UR Cracow	Village	Małopolskie	South	No	No	No	Yes	Yes	Yes	Yes	No	No	No	Yes	No	Yes	No	C	A	D	B	B	D	A	A	C	C	D	C	B	A	Yes	Yes	Yes	No	Yes	No	Yes	No	Yes	No
2018-01-10	Female	1998-04-18	167	62	undergraduate/engineering	I year	Food technology	UR Cracow	City with less than 100,000 citizens	Małopolskie	South	No	No	Yes	No	Yes	No	No	No	Yes	No	No	Yes	Yes	No	B	C	C	C	D	D	A	B	C	A	C	D	A	C	Yes	Yes	Yes	No	Yes	Yes	Yes	No	Yes	No
2018-01-10	Female	1997-08-17	164	70	undergraduate/engineering	I year	Food technology	UR Cracow	City with less than 100,000 citizens	Małopolskie	South	Yes	No	No	No	Yes	No	No	Yes	Yes	No	Yes	Yes	Yes	No	B	B	C	C	D	D	A	B	C	B	B	D	B	A	No	Yes	Yes	Yes	Yes	Yes	Yes	No	No	Yes
2018-01-10	Female	1995-09-09	180	75	undergraduate/engineering	I year	Food technology	UR Cracow	Village	Małopolskie	South	Yes	No	No	Yes	Yes	No	Yes	Yes	Yes	Yes	No	Yes	Yes	Yes	A	A	B	C	D	D	A	A	C	B	D	D	C	B	No	Yes	No	No	Yes	No	No	No	No	No
2018-01-10	Female	1998-01-05	156	43	undergraduate/engineering	I year	Food technology	UR Cracow	City with less than 100,000 citizens	Małopolskie	South	Yes	No	No	Yes	Yes	No	No	Yes	Yes	No	Yes	No	Yes	Yes	C	C	B	A	B	C	A	A	D	B	B	B	A	C	No	Yes	No	Yes	Yes	Yes	No	Yes	Yes	Yes
2018-01-10	Female	1998-02-09	170	57	undergraduate/engineering	I year	Dietetics	UR Cracow	City with less than 100,000 citizens	Małopolskie	South	Yes	No	Yes	Yes	Yes	No	No	Yes	Yes	No	No	Yes	No	No	A	B	C	B	D	C	A	C	C	A	C	B	D	B	No	Yes	Yes	Yes	No	Yes	Yes	No	No	Yes
2018-01-10	Female	1998-07-09	172	60	undergraduate/engineering	I year	Dietetics	UR Cracow	Village	Małopolskie	South	Yes	No	No	Yes	Yes	Yes	No	Yes	Yes	No	Yes	Yes	Yes	No	B	B	A	C	D	C	A	C	C	A	B	D	A	C	Yes	Yes	No	No	Yes	No	Yes	No	Yes	Yes
2018-01-10	Female	1998-03-30	168	57	undergraduate/engineering	I year	Food technology	UR Cracow	City with 100,000 citizens or more	Małopolskie	South	No	No	No	Yes	Yes	No	No	Yes	Yes	No	No	No	Yes	No	C	C	C	B	A	A	A	C	C	A	C	C	C	C	Yes	Yes	No	No	No	Yes	No	No	Yes	Yes
2018-01-10	Female	1998-11-20	170	57	undergraduate/engineering	I year	Food technology	UR Cracow	City with less than 100,000 citizens	Małopolskie	South	Yes	No	Yes	Yes	Yes	No	No	Yes	Yes	No	Yes	Yes	Yes	No	B	D	D	A	A	C	A	C	C	A	C	A	B	D	No	Yes	Yes	No	Yes	No	Yes	No	Yes	Yes
2018-01-10	Female	1990-03-04	165	58	undergraduate/engineering	I year	Food technology	UR Cracow	City with 100,000 citizens or more	Małopolskie	South	Yes	No	No	Yes	Yes	Yes	Yes	No	Yes	No	Yes	Yes	Yes	Yes	A	D	C	C	B	A	A	D	C	B	A	C	B	A	No	Yes	Yes	Yes	No	Yes	Yes	Yes	Yes	Yes
2018-01-10	Female	1998-08-27	163	48	undergraduate/engineering	I year	Food technology	UR Cracow	Village	Małopolskie	South	Yes	No	No	Yes	Yes	No	Yes	Yes	Yes	No	Yes	Yes	No	No	B	B	C	C	D	B	C	B	C	B	B	D	B	C	Yes	No	No	No	No	No	Yes	No	No	Yes
2018-01-10	Female	1998-07-31	168	66	undergraduate/engineering	I year	Dietetics	UR Cracow	City with 100,000 citizens or more	Małopolskie	South	Yes	No	No	Yes	Yes	Yes	No	No	Yes	No	Yes	Yes	No	No	C	B	D	B	D	C	A	C	C	A	B	C	A	B	Yes	Yes	Yes	No	No	Yes	Yes	No	No	Yes
2018-01-10	Female	1998-11-22	165	55	undergraduate/engineering	I year	Food technology	UR Cracow	City with 100,000 citizens or more	Małopolskie	South	No	No	Yes	Yes	Yes	No	Yes	No	Yes	No	Yes	Yes	No	No	C	C	C	B	D	B	A	B	C	A	C	D	A	B	No	Yes	Yes	No	Yes	No	Yes	No	Yes	Yes
2018-01-10	Female	1988-09-05	171	70	undergraduate/engineering	I year	Food technology	UR Cracow	City with less than 100,000 citizens	Małopolskie	South	No	No	No	Yes	Yes	Yes	No	Yes	No	No	Yes	Yes	No	No	C	C	C	B	D	C	A	C	C	A	C	D	A	B	No	Yes	Yes	No	Yes	No	Yes	No	Yes	No
2018-01-10	Female	1997-07-25	170	65	undergraduate/engineering	I year	Food technology	UR Cracow	Village	Małopolskie	South	No	No	No	Yes	Yes	No	Yes	No	Yes	No	No	Yes	Yes	No	A	B	D	C	D	C	A	B	C	A	C	D	B	B	Yes	Yes	No	No	Yes	No	Yes	No	No	Yes
2018-01-10	Female	1997-06-11	170	60	undergraduate/engineering	I year	Dietetics	UR Cracow	Village	Małopolskie	South	Yes	No	No	Yes	Yes	No	No	Yes	Yes	No	Yes	Yes	Yes	No	B	D	D	D	D	D	A	C	C	A	C	C	B	D	No	No	Yes	Yes	Yes	Yes	No	No	Yes	Yes
2018-01-10	Female	1998-04-02	165	46	undergraduate/engineering	I year	Food technology	UR Cracow	Village	Małopolskie	South	Yes	No	No	Yes	Yes	Yes	No	No	Yes	No	Yes	Yes	No	No	B	B	B	A	B	C	C	B	C	D	B	D	A	C	No	No	Yes	No	No	No	Yes	No	No	No
2018-01-10	Female	1997-12-11	169	56	undergraduate/engineering	I year	Food technology	UR Cracow	City with less than 100,000 citizens	Małopolskie	South	No	No	No	Yes	Yes	No	Yes	Yes	Yes	No	Yes	Yes	Yes	No	A	D	D	B	D	A	A	D	C	A	C	D	B	C	Yes	Yes	No	No	Yes	Yes	Yes	No	Yes	Yes
2018-01-10	Female	1997-06-11	165	68	undergraduate/engineering	I year	Food technology	UR Cracow	City with 100,000 citizens or more	Małopolskie	South	No	No	No	Yes	Yes	No	No	Yes	No	Yes	Yes	Yes	No	Yes	B	B	D	B	B	D	A	B	C	A	B	C	A	C	Yes	Yes	No	No	Yes	No	Yes	No	Yes	Yes
2018-03-27	Female	1998-07-06	161	55	undergraduate/engineering	I year	Dietetics	UWM Olsztyn	City with less than 100,000 citizens	Warmińsko-mazurskie	North	Yes	No	No	Yes	Yes	Yes	No	Yes	Yes	No	Yes	Yes	No	Yes	A	B	D	B	D	C	A	C	C	C	B	B	A	D	No	Yes	Yes	Yes	No	Yes	Yes	No	No	Yes
2018-03-28	Female	1998-06-14	173	65	undergraduate/engineering	I year	Dietetics	UWM Olsztyn	Village	Warmińsko-mazurskie	North	Yes	No	No	Yes	Yes	No	No	Yes	Yes	No	Yes	Yes	No	Yes	A	C	D	A	D	C	A	B	C	A	A	A	A	B	No	Yes	Yes	Yes	No	Yes	Yes	No	No	Yes
2018-03-28	Female	1998-06-26	167	57	undergraduate/engineering	I year	Dietetics	UWM Olsztyn	City with 100,000 citizens or more	Warmińsko-mazurskie	North	Yes	No	No	Yes	Yes	No	No	Yes	Yes	No	Yes	Yes	Yes	Yes	B	D	D	B	D	B	A	B	C	A	B	C	B	D	Yes	No	Yes	No	No	Yes	Yes	No	Yes	Yes
2018-03-28	Female	1997-09-08	165	54	undergraduate/engineering	I year	Dietetics	UWM Olsztyn	Village	Warmińsko-mazurskie	North	Yes	No	No	Yes	Yes	No	No	Yes	Yes	No	Yes	Yes	Yes	Yes	A	B	A	C	A	C	A	C	C	D	B	C	B	D	No	Yes	Yes	Yes	Yes	No	Yes	No	Yes	Yes
2018-03-28	Female	1998-09-27	168	65	undergraduate/engineering	I year	Dietetics	UWM Olsztyn	Village	Warmińsko-mazurskie	North	Yes	No	No	Yes	Yes	No	No	Yes	No	No	Yes	Yes	No	Yes	C	C	A	B	D	D	A	C	C	A	C	D	B	A	No	No	Yes	Yes	Yes	Yes	Yes	No	Yes	No
2018-03-28	Female	1998-06-22	167	59	undergraduate/engineering	I year	Dietetics	UWM Olsztyn	City with 100,000 citizens or more	Warmińsko-mazurskie	North	Yes	No	Yes	Yes	Yes	Yes	No	Yes	Yes	No	Yes	Yes	Yes	Yes	A	B	A	D	D	C	A	C	C	C	A	B	B	B	No	No	Yes	Yes	No	No	Yes	No	Yes	No
2018-03-26	Female	1997-02-07	168	52	undergraduate/engineering	I year	Dietetics	UWM Olsztyn	City with less than 100,000 citizens	Warmińsko-mazurskie	North	Yes	No	No	Yes	Yes	No	No	Yes	Yes	No	Yes	Yes	No	Yes	B	B	C	C	D	D	A	C	C	A	B	B	A	A	Yes	Yes	Yes	No	Yes	No	Yes	No	No	Yes
2018-03-26	Female	1997-05-05	176	54	undergraduate/engineering	I year	Dietetics	UWM Olsztyn	Village	Warmińsko-mazurskie	North	Yes	No	No	Yes	Yes	No	Yes	Yes	Yes	No	Yes	No	No	No	B	C	D	B	A	C	D	B	C	D	B	B	A	C	No	No	Yes	Yes	Yes	No	Yes	No	Yes	No
2018-03-26	Female	1998-05-03	165.5	54	undergraduate/engineering	I year	Dietetics	UWM Olsztyn	Village	Warmińsko-mazurskie	North	Yes	No	No	Yes	Yes	No	No	Yes	Yes	No	Yes	Yes	No	No	B	D	D	D	D	D	A	C	C	C	B	B	A	B	No	No	Yes	Yes	No	Yes	Yes	No	No	Yes
2018-03-26	Female	1998-03-28	170	55	undergraduate/engineering	I year	Dietetics	UWM Olsztyn	Village	Warmińsko-mazurskie	North	Yes	No	No	Yes	Yes	No	No	Yes	Yes	No	Yes	Yes	No	No	B	D	D	D	D	C	A	C	C	C	B	B	A	B	No	No	Yes	Yes	No	Yes	Yes	No	No	Yes
2018-03-09	Male	1997-06-04	190	78	undergraduate/engineering	I year	Food technology	UP Lublin	City with 100,000 citizens or more	Lubelskie	South	Yes	No	No	Yes	Yes	Yes	Yes	Yes	Yes	No	Yes	Yes	No	No	B	D	C	D	A	D	A	B	C	A	A	D	B	D	Yes	No	Yes	Yes	No	Yes	Yes	No	Yes	Yes
2018-03-06	Female	1998-01-22	164	63	undergraduate/engineering	I year	Dietetics	UP Lublin	Village	Lubelskie	South	Yes	No	No	Yes	Yes	Yes	No	No	Yes	Yes	Yes	Yes	No	Yes	A	C	D	C	D	A	A	C	C	A	C	C	B	C	No	Yes	Yes	Yes	No	Yes	Yes	No	No	No
2018-03-07	Female	1998-12-21	170	55	undergraduate/engineering	I year	Food technology	SGGW Warsaw	City with 100,000 citizens or more	Mazovian regional	Central	Yes	No	No	No	Yes	Yes	Yes	No	Yes	No	Yes	Yes	Yes	Yes	A	B	A	A	C	C	A	B	C	A	D	C	C	C	No	Yes	Yes	Yes	No	No	Yes	No	Yes	Yes
2018-03-07	Female	1997-07-15	164	75	undergraduate/engineering	I year	Food technology	SGGW Warsaw	Village	Mazovian regional	Central	Yes	No	Yes	Yes	Yes	No	No	Yes	Yes	No	Yes	Yes	Yes	Yes	C	D	D	B	A	D	A	C	C	A	B	D	A	C	No	Yes	Yes	Yes	Yes	No	No	No	No	No
2018-03-07	Female	1999-01-26	161	60	undergraduate/engineering	I year	Food technology	SGGW Warsaw	City with 100,000 citizens or more	Mazovian regional	Central	Yes	No	Yes	No	Yes	Yes	Yes	No	Yes	No	No	Yes	No	No	B	C	D	B	B	C	A	D	C	C	C	B	D	B	Yes	No	No	Yes	Yes	No	Yes	No	Yes	Yes
2018-03-07	Female	1998-04-13	162	56	undergraduate/engineering	I year	Food technology	SGGW Warsaw	City with less than 100,000 citizens	Mazovian regional	Central	Yes	No	No	No	No	No	No	Yes	Yes	No	Yes	Yes	Yes	Yes	C	B	C	C	D	B	A	B	C	B	C	C	A	C	No	Yes	Yes	Yes	No	Yes	Yes	Yes	No	No
2018-03-07	Female	1997-12-03	175	90	undergraduate/engineering	I year	Food technology	SGGW Warsaw	City with less than 100,000 citizens	Mazovian regional	Central	Yes	No	No	Yes	Yes	No	No	Yes	No	Yes	No	Yes	No	Yes	C	B	A	C	D	B	A	B	C	A	C	D	B	A	No	No	Yes	Yes	Yes	No	Yes	No	Yes	No
2018-03-07	Female	1998-01-13	165	50	undergraduate/engineering	I year	Food technology	SGGW Warsaw	City with 100,000 citizens or more	Mazovian regional	Central	Yes	No	No	No	Yes	No	No	Yes	Yes	No	Yes	Yes	Yes	No	B	B	C	A	D	C	A	C	C	B	C	B	B	B	No	Yes	Yes	Yes	No	No	Yes	No	No	No
2018-03-07	Male	1999-04-09	187	72	undergraduate/engineering	I year	Food technology	SGGW Warsaw	City with less than 100,000 citizens	Mazovian regional	Central	No	No	Yes	Yes	Yes	No	No	Yes	Yes	No	Yes	Yes	Yes	Yes	A	B	D	C	C	C	A	C	C	A	A	D	D	A	Yes	Yes	Yes	No	Yes	No	No	No	Yes	Yes
2018-03-07	Female	1998-10-13	175	60	undergraduate/engineering	I year	Food technology	SGGW Warsaw	City with 100,000 citizens or more	Mazovian regional	Central	Yes	No	Yes	Yes	No	No	Yes	No	Yes	No	Yes	Yes	Yes	Yes	A	B	A	B	D	C	A	C	C	C	C	A	B	D	No	No	Yes	No	No	Yes	No	No	No	No
2018-03-07	Female	1997-09-13	165	64	undergraduate/engineering	I year	Food technology	SGGW Warsaw	City with 100,000 citizens or more	Mazovian regional	Central	Yes	No	No	Yes	Yes	No	No	Yes	Yes	No	Yes	No	No	No	A	B	C	A	D	C	A	D	C	A	D	C	B	C	No	Yes	Yes	Yes	No	Yes	Yes	No	No	Yes
2018-03-07	Female	1997-05-19	171	63	undergraduate/engineering	I year	Food technology	SGGW Warsaw	City with 100,000 citizens or more	Mazovian regional	Central	No	No	No	Yes	Yes	No	No	No	Yes	No	Yes	Yes	No	Yes	A	B	D	B	D	B	A	D	C	A	D	C	A	D	No	No	Yes	Yes	Yes	Yes	Yes	No	Yes	Yes
2018-03-07	Female	1997-11-15	179	64	undergraduate/engineering	I year	Food technology	SGGW Warsaw	Village	Mazovian regional	Central	No	No	No	Yes	Yes	No	Yes	Yes	Yes	No	Yes	Yes	Yes	Yes	C	D	C	A	A	C	A	C	C	A	B	B	A	C	No	Yes	Yes	No	Yes	No	Yes	No	No	Yes
2018-03-07	Female	1998-10-16	154	47	undergraduate/engineering	I year	Food technology	SGGW Warsaw	Village	Mazovian regional	Central	Yes	No	No	Yes	Yes	No	Yes	Yes	Yes	No	Yes	Yes	No	Yes	D	B	A	A	D	C	A	A	C	A	C	C	A	C	Yes	Yes	No	No	Yes	Yes	No	No	Yes	Yes
2018-03-07	Female	1998-08-11	175	70	undergraduate/engineering	I year	Food technology	SGGW Warsaw	City with less than 100,000 citizens	Mazovian regional	Central	No	No	No	Yes	Yes	No	No	No	Yes	No	Yes	Yes	No	No	A	C	C	D	D	C	A	B	C	C	C	C	A	C	Yes	Yes	Yes	No	Yes	No	Yes	No	No	No
2018-03-07	Female	1998-04-11	167	55	undergraduate/engineering	I year	Food technology	SGGW Warsaw	City with 100,000 citizens or more	Mazovian regional	Central	Yes	No	No	Yes	Yes	No	No	Yes	Yes	No	Yes	Yes	Yes	No	D	B	B	C	D	A	A	C	C	A	C	C	A	C	No	No	Yes	Yes	Yes	Yes	Yes	No	Yes	Yes
2018-01-20	Female	1997-08-21	158	62	undergraduate/engineering	I year	Human nutrition and food evaluation	SGGW Warsaw	City with 100,000 citizens or more	Mazovian regional	Central	Yes	No	No	Yes	Yes	No	No	No	Yes	Yes	Yes	No	Yes	Yes	A	B	D	A	A	C	A	B	C	A	D	B	C	A	Yes	No	No	Yes	No	No	Yes	Yes	No	Yes
2018-01-20	Female	1997-01-03	177.5	90	undergraduate/engineering	I year	Human nutrition and food evaluation	SGGW Warsaw	Village	Mazovian regional	Central	Yes	Yes	No	Yes	No	No	No	Yes	No	No	Yes	Yes	No	Yes	C	B	C	C	C	D	C	B	D	D	B	A	C	C	No	Yes	Yes	Yes	Yes	No	Yes	No	No	No
2018-03-17	Female	1997-09-06	160	50	undergraduate/engineering	I year	Dietetics	SGGW Warsaw	City with 100,000 citizens or more	Mazovian regional	Central	No	No	Yes	Yes	Yes	No	No	Yes	Yes	No	Yes	Yes	Yes	Yes	C	B	D	C	D	C	D	C	C	A	B	B	C	C	Yes	Yes	Yes	No	No	Yes	Yes	No	Yes	No
2018-03-17	Female	1997-09-21	164	59	undergraduate/engineering	I year	Dietetics	SGGW Warsaw	Village	Mazovian regional	Central	Yes	No	No	Yes	Yes	Yes	No	Yes	Yes	No	Yes	Yes	No	No	B	B	C	D	A	B	A	C	C	C	C	C	B	D	Yes	Yes	No	No	Yes	No	Yes	No	Yes	No
2018-03-17	Female	1989-03-13	158	48	undergraduate/engineering	I year	Dietetics	SGGW Warsaw	Village	Mazovian regional	Central	Yes	No	Yes	Yes	Yes	No	No	No	Yes	No	Yes	Yes	Yes	No	A	B	A	D	B	C	A	C	C	A	C	C	B	B	No	No	Yes	Yes	No	Yes	Yes	No	Yes	Yes
2018-03-17	Female	1994-10-23	164	48	undergraduate/engineering	I year	Dietetics	SGGW Warsaw	City with 100,000 citizens or more	Mazovian regional	Central	Yes	No	No	Yes	Yes	No	No	Yes	Yes	No	No	Yes	No	No	B	B	A	B	D	B	A	B	C	A	D	B	B	D	No	Yes	No	No	No	No	Yes	No	No	No
2018-03-17	Male	1997-02-14	183	82	undergraduate/engineering	I year	Gastronomy and hospitality	SGGW Warsaw	City with 100,000 citizens or more	Mazovian regional	Central	No	No	No	No	Yes	No	Yes	No	Yes	Yes	No	No	Yes	No	A	A	C	B	B	B	A	D	C	A	D	D	B	C	No	Yes	Yes	Yes	Yes	No	Yes	No	Yes	Yes
2018-03-17	Male	1993-03-08	190	111	undergraduate/engineering	I year	Gastronomy and hospitality	SGGW Warsaw	City with 100,000 citizens or more	Mazovian regional	Central	Yes	No	No	Yes	Yes	No	No	Yes	Yes	No	Yes	No	Yes	Yes	B	B	C	C	A	C	A	B	C	A	D	A	B	A	No	No	Yes	Yes	Yes	No	No	Yes	No	No
2018-03-17	Female	1998-05-03	169	72	undergraduate/engineering	I year	Gastronomy and hospitality	SGGW Warsaw	City with 100,000 citizens or more	Mazovian regional	Central	Yes	No	No	No	Yes	No	No	No	Yes	No	Yes	Yes	Yes	Yes	A	D	D	D	A	B	A	C	C	A	C	B	C	B	No	Yes	Yes	Yes	Yes	No	Yes	No	Yes	Yes
2018-03-17	Female	1998-02-07	168	55	undergraduate/engineering	I year	Gastronomy and hospitality	SGGW Warsaw	Village	Mazovian regional	Central	Yes	No	Yes	No	No	No	Yes	No	Yes	No	No	Yes	Yes	No	C	D	C	B	B	A	A	B	C	C	B	C	C	B	No	No	No	Yes	No	No	Yes	No	No	Yes
2018-03-17	Male	1998-03-21	176	102	undergraduate/engineering	I year	Gastronomy and hospitality	SGGW Warsaw	Village	Mazovian regional	Central	Yes	No	Yes	Yes	Yes	No	No	Yes	Yes	No	Yes	Yes	Yes	Yes	B	B	D	A	B	C	A	B	C	A	B	C	B	D	No	Yes	Yes	Yes	No	Yes	Yes	No	Yes	No
2018-03-17	Male	1996-05-30	180	75	undergraduate/engineering	I year	Gastronomy and hospitality	SGGW Warsaw	City with less than 100,000 citizens	Mazovian regional	Central	Yes	No	No	No	Yes	Yes	Yes	No	Yes	No	Yes	Yes	Yes	No	A	A	D	B	B	C	A	C	C	A	D	D	A	B	Yes	No	Yes	No	Yes	No	No	No	Yes	Yes
2018-03-17	Female	1996-07-18	170	67	undergraduate/engineering	I year	Gastronomy and hospitality	SGGW Warsaw	City with 100,000 citizens or more	Mazovian regional	Central	Yes	No	Yes	No	Yes	No	Yes	Yes	Yes	No	Yes	Yes	Yes	Yes	B	C	D	B	A	D	A	B	C	A	B	B	B	B	No	No	Yes	Yes	No	Yes	Yes	No	No	No
2018-03-17	Female	1997-04-17	169	64	undergraduate/engineering	I year	Gastronomy and hospitality	SGGW Warsaw	City with less than 100,000 citizens	Mazovian regional	Central	Yes	No	Yes	No	No	No	Yes	Yes	Yes	No	Yes	Yes	Yes	Yes	B	C	D	B	A	C	A	B	C	D	C	D	A	B	Yes	Yes	No	No	Yes	No	Yes	No	Yes	Yes
2018-01-09	Female	1998-07-19	164	52	undergraduate/engineering	I year	Gastronomy and hospitality	SGGW Warsaw	Village	Mazovian regional	Central	Yes	No	No	Yes	Yes	No	No	Yes	Yes	No	Yes	Yes	No	Yes	A	C	D	B	B	C	A	B	C	C	B	B	C	B	No	Yes	Yes	No	Yes	No	Yes	No	No	Yes
2018-01-09	Female	1998-05-19	165	52	undergraduate/engineering	I year	Gastronomy and hospitality	SGGW Warsaw	City with 100,000 citizens or more	Mazovian regional	Central	Yes	No	Yes	No	Yes	Yes	No	No	Yes	Yes	No	Yes	Yes	No	B	D	B	C	B	B	A	B	C	C	C	B	A	B	No	No	Yes	Yes	Yes	No	Yes	No	No	Yes
2018-01-09	Female	1997-02-21	164.5	63	undergraduate/engineering	I year	Gastronomy and hospitality	SGGW Warsaw	Village	Mazovian regional	Central	No	No	Yes	Yes	Yes	Yes	No	No	Yes	No	No	Yes	No	Yes	D	B	D	B	B	B	B	B	C	A	B	D	A	C	No	No	Yes	Yes	No	Yes	Yes	No	Yes	No
2018-01-09	Male	1997-06-28	175	74	undergraduate/engineering	I year	Gastronomy and hospitality	SGGW Warsaw	City with less than 100,000 citizens	Mazovian regional	Central	No	No	Yes	Yes	Yes	No	Yes	No	Yes	No	Yes	Yes	Yes	Yes	C	A	B	B	B	A	A	C	C	C	B	D	C	A	No	No	Yes	Yes	Yes	No	Yes	No	Yes	Yes
2018-01-09	Female	1997-06-23	165	60	undergraduate/engineering	I year	Gastronomy and hospitality	SGGW Warsaw	City with less than 100,000 citizens	Mazovian regional	Central	Yes	No	Yes	Yes	Yes	No	Yes	Yes	No	No	Yes	Yes	Yes	No	A	B	A	C	B	C	A	D	C	A	B	C	C	C	Yes	No	No	Yes	Yes	Yes	Yes	No	No	Yes
2018-01-09	Female	1995-05-06	178	68	undergraduate/engineering	I year	Gastronomy and hospitality	SGGW Warsaw	City with 100,000 citizens or more	Mazovian regional	Central	No	No	Yes	No	Yes	No	No	Yes	Yes	No	No	No	Yes	Yes	C	D	D	A	B	A	A	C	C	A	C	D	D	B	No	Yes	Yes	No	Yes	Yes	Yes	No	Yes	Yes
2018-01-09	Female	1998-12-05	183	73	undergraduate/engineering	I year	Gastronomy and hospitality	SGGW Warsaw	Village	Mazovian regional	Central	Yes	No	Yes	No	Yes	No	No	Yes	Yes	No	No	Yes	Yes	No	D	B	C	C	B	D	A	B	C	C	C	B	D	A	No	Yes	Yes	Yes	No	Yes	Yes	No	Yes	Yes
2018-01-09	Female	1998-06-09	168	48	undergraduate/engineering	I year	Gastronomy and hospitality	SGGW Warsaw	City with 100,000 citizens or more	Mazovian regional	Central	Yes	No	No	No	Yes	No	No	Yes	Yes	No	Yes	Yes	Yes	Yes	B	B	A	B	B	C	A	B	C	C	B	D	A	A	No	Yes	Yes	Yes	Yes	Yes	No	No	Yes	Yes
2018-01-09	Female	1999-12-20	177	67	undergraduate/engineering	I year	Gastronomy and hospitality	SGGW Warsaw	City with 100,000 citizens or more	Mazovian regional	Central	Yes	No	Yes	No	Yes	No	No	Yes	Yes	No	Yes	Yes	Yes	No	C	B	C	A	B	D	A	A	C	A	A	B	A	B	No	Yes	Yes	No	No	No	Yes	Yes	No	Yes
2018-01-09	Male	1998-09-22	177	75	undergraduate/engineering	I year	Gastronomy and hospitality	SGGW Warsaw	City with 100,000 citizens or more	Mazovian regional	Central	No	No	No	Yes	Yes	No	No	No	Yes	Yes	Yes	No	Yes	No	B	B	A	C	D	D	A	B	C	A	C	B	B	C	No	No	Yes	Yes	No	No	Yes	No	Yes	Yes
2018-01-09	Female	2000-09-06	160	40	undergraduate/engineering	I year	Gastronomy and hospitality	SGGW Warsaw	Village	Mazovian regional	Central	Yes	Yes	No	Yes	Yes	No	Yes	Yes	No	No	Yes	Yes	No	Yes	B	C	C	A	C	A	A	B	C	C	B	D	D	B	Yes	Yes	No	No	No	Yes	No	Yes	No	Yes
2018-01-09	Male	1998-11-05	178	65	undergraduate/engineering	I year	Gastronomy and hospitality	SGGW Warsaw	City with 100,000 citizens or more	Mazovian regional	Central	No	No	No	No	Yes	No	No	Yes	Yes	No	No	Yes	Yes	No	C	C	D	B	A	D	A	B	D	B	C	C	B	C	No	Yes	Yes	Yes	Yes	Yes	No	No	No	Yes
2018-01-09	Female	1998-01-30	168	48	undergraduate/engineering	I year	Gastronomy and hospitality	SGGW Warsaw	Village	Mazovian regional	Central	Yes	No	No	Yes	Yes	Yes	No	Yes	Yes	No	Yes	Yes	No	Yes	C	B	C	A	D	C	C	B	C	C	C	D	C	B	Yes	Yes	No	No	Yes	Yes	Yes	No	No	No
2018-01-09	Female	1997-03-06	166	57	undergraduate/engineering	I year	Gastronomy and hospitality	SGGW Warsaw	City with less than 100,000 citizens	Mazovian regional	Central	No	No	No	Yes	Yes	No	Yes	No	Yes	No	No	Yes	Yes	No	B	B	D	C	A	D	A	B	C	A	B	C	D	B	Yes	Yes	No	No	Yes	Yes	Yes	No	Yes	Yes
2018-01-09	Male	1998-12-09	175	70	undergraduate/engineering	I year	Gastronomy and hospitality	SGGW Warsaw	City with 100,000 citizens or more	Mazovian regional	Central	Yes	No	No	No	No	Yes	Yes	No	Yes	No	Yes	Yes	Yes	Yes	D	B	D	C	D	C	A	B	C	A	B	C	A	A	No	No	Yes	Yes	Yes	No	Yes	No	Yes	Yes
2018-01-09	Male	1997-04-08	184	68	undergraduate/engineering	I year	Gastronomy and hospitality	SGGW Warsaw	City with less than 100,000 citizens	Mazovian regional	Central	No	No	No	Yes	No	Yes	No	No	Yes	No	No	Yes	Yes	Yes	A	B	A	C	A	C	A	B	C	A	C	D	B	A	No	Yes	Yes	Yes	No	No	Yes	No	Yes	Yes
2018-01-17	Female	1995-09-01	175	49	undergraduate/engineering	I year	Dietetics	SGGW Warsaw	City with 100,000 citizens or more	Mazovian regional	Central	Yes	No	No	Yes	Yes	Yes	No	No	Yes	No	Yes	No	Yes	No	A	D	D	C	D	A	A	C	C	C	B	B	A	C	No	Yes	Yes	Yes	No	Yes	Yes	No	No	No
2018-01-17	Female	1998-07-21	165	48	undergraduate/engineering	I year	Dietetics	SGGW Warsaw	Village	Mazovian regional	Central	Yes	No	No	Yes	Yes	No	No	Yes	Yes	No	Yes	Yes	No	No	B	D	A	D	D	C	A	B	C	C	B	D	B	C	No	No	Yes	Yes	Yes	No	Yes	No	Yes	Yes
2018-01-17	Female	1998-02-02	167	65	undergraduate/engineering	I year	Dietetics	SGGW Warsaw	City with less than 100,000 citizens	Mazovian regional	Central	Yes	No	No	Yes	Yes	No	No	Yes	Yes	Yes	Yes	Yes	Yes	No	C	B	B	B	C	C	A	A	C	A	D	C	B	A	Yes	Yes	No	No	No	No	Yes	No	No	No
2018-01-17	Female	1998-12-28	165	48	undergraduate/engineering	I year	Dietetics	SGGW Warsaw	City with less than 100,000 citizens	Mazovian regional	Central	Yes	No	Yes	Yes	Yes	No	No	Yes	Yes	No	Yes	Yes	Yes	No	B	D	D	D	A	B	A	B	C	A	A	B	B	D	Yes	No	No	Yes	No	Yes	Yes	No	Yes	Yes
2018-01-17	Female	1998-09-28	167	59	undergraduate/engineering	I year	Dietetics	SGGW Warsaw	City with less than 100,000 citizens	Mazovian regional	Central	Yes	No	No	Yes	Yes	No	No	No	Yes	No	No	No	Yes	Yes	B	C	C	D	B	C	A	A	A	A	A	D	A	B	Yes	Yes	No	No	Yes	No	Yes	No	Yes	Yes
2018-01-17	Female	1998-06-09	170	56	undergraduate/engineering	I year	Dietetics	SGGW Warsaw	City with 100,000 citizens or more	Mazovian regional	Central	No	No	No	Yes	Yes	No	No	Yes	Yes	No	Yes	Yes	No	Yes	D	B	D	D	D	B	A	A	C	A	B	D	B	B	No	Yes	Yes	Yes	Yes	Yes	Yes	No	Yes	Yes
2018-01-17	Female	1998-06-02	169	50	undergraduate/engineering	I year	Dietetics	SGGW Warsaw	City with 100,000 citizens or more	Mazovian regional	Central	Yes	No	No	Yes	Yes	No	No	Yes	Yes	No	Yes	Yes	Yes	No	B	B	D	B	C	C	A	C	C	A	B	C	D	C	No	Yes	Yes	Yes	No	Yes	No	Yes	Yes	No
2018-01-17	Female	1998-12-01	165	52	undergraduate/engineering	I year	Dietetics	SGGW Warsaw	City with 100,000 citizens or more	Mazovian regional	Central	Yes	No	No	Yes	Yes	No	No	Yes	Yes	No	No	Yes	Yes	Yes	B	B	A	A	D	B	A	C	C	B	C	D	A	A	Yes	Yes	No	No	Yes	Yes	Yes	No	No	Yes
2018-01-17	Female	1998-07-11	175	70	undergraduate/engineering	I year	Dietetics	SGGW Warsaw	Village	Mazovian regional	Central	No	Yes	Yes	No	No	Yes	Yes	No	No	Yes	No	No	Yes	Yes	A	D	C	D	D	C	A	C	D	C	C	D	C	B	Yes	Yes	Yes	No	No	Yes	Yes	No	No	Yes
2018-01-17	Female	1998-05-25	177	62	undergraduate/engineering	I year	Dietetics	SGGW Warsaw	Village	Mazovian regional	Central	Yes	No	Yes	Yes	Yes	No	No	Yes	Yes	No	Yes	Yes	Yes	No	C	B	D	A	B	B	D	B	D	C	C	D	C	D	No	No	No	Yes	No	Yes	No	No	Yes	No
2018-01-17	Female	1998-06-10	166	65	undergraduate/engineering	I year	Dietetics	SGGW Warsaw	Village	Mazovian regional	Central	Yes	No	No	Yes	Yes	No	No	No	Yes	No	Yes	Yes	Yes	Yes	C	C	D	A	D	D	A	B	C	A	B	C	A	C	Yes	Yes	No	No	Yes	No	Yes	No	Yes	Yes
2018-01-17	Female	1998-09-15	168	60	undergraduate/engineering	I year	Dietetics	SGGW Warsaw	Village	Mazovian regional	Central	Yes	No	Yes	Yes	Yes	No	No	No	Yes	No	Yes	Yes	Yes	No	C	C	B	C	D	C	A	B	C	A	B	D	A	A	No	Yes	No	Yes	Yes	Yes	No	No	Yes	Yes
2018-01-17	Female	1998-09-07	160	52	undergraduate/engineering	I year	Dietetics	SGGW Warsaw	City with less than 100,000 citizens	Mazovian regional	Central	Yes	No	No	Yes	Yes	No	No	No	Yes	No	Yes	Yes	No	Yes	B	B	D	D	D	B	A	C	D	A	C	D	A	A	Yes	Yes	No	No	Yes	Yes	Yes	No	No	Yes
2018-01-09	Female	1998-10-12	167	60	undergraduate/engineering	I year	Human nutrition and food evaluation	SGGW Warsaw	Village	Mazovian regional	Central	No	No	Yes	Yes	Yes	No	No	Yes	Yes	No	Yes	Yes	Yes	Yes	C	D	D	A	B	A	A	B	C	C	C	D	A	A	No	No	Yes	Yes	Yes	No	Yes	No	Yes	Yes
2018-01-09	Female	1998-11-18	165	58	undergraduate/engineering	I year	Human nutrition and food evaluation	SGGW Warsaw	Village	Mazovian regional	Central	Yes	No	No	Yes	Yes	No	Yes	Yes	Yes	No	Yes	Yes	No	No	C	D	C	C	D	D	A	C	C	A	B	D	A	C	No	Yes	Yes	Yes	No	Yes	Yes	No	Yes	Yes
2018-01-09	Female	1998-10-19	170	65	undergraduate/engineering	I year	Human nutrition and food evaluation	SGGW Warsaw	Village	Mazovian regional	Central	Yes	No	No	Yes	Yes	No	Yes	Yes	Yes	No	No	No	Yes	No	C	D	D	C	B	D	A	A	C	A	B	B	A	C	No	Yes	Yes	No	Yes	No	No	Yes	No	Yes
2018-01-09	Female	1998-04-21	168	62	undergraduate/engineering	I year	Human nutrition and food evaluation	SGGW Warsaw	City with less than 100,000 citizens	Mazovian regional	Central	No	No	No	Yes	Yes	No	No	Yes	Yes	No	No	Yes	Yes	No	A	B	A	B	D	D	A	C	C	D	D	A	C	A	Yes	No	Yes	No	Yes	Yes	No	No	Yes	Yes
2018-01-09	Female	1996-12-18	160	53	undergraduate/engineering	I year	Human nutrition and food evaluation	SGGW Warsaw	Village	Mazovian regional	Central	No	No	No	Yes	Yes	No	No	Yes	Yes	No	No	Yes	No	No	B	B	B	B	A	A	A	B	C	A	B	B	B	A	No	Yes	No	No	No	No	Yes	No	Yes	No
2018-01-09	Female	1998-06-17	171	60	undergraduate/engineering	I year	Human nutrition and food evaluation	SGGW Warsaw	Village	Mazovian regional	Central	Yes	No	Yes	Yes	Yes	No	Yes	Yes	Yes	No	No	No	Yes	Yes	B	C	D	C	B	A	A	B	C	B	C	C	C	A	Yes	Yes	No	No	No	Yes	Yes	No	Yes	Yes
2018-01-09	Female	1998-07-14	162	55	undergraduate/engineering	I year	Human nutrition and food evaluation	SGGW Warsaw	Village	Mazovian regional	Central	Yes	Yes	No	Yes	Yes	Yes	No	Yes	No	No	No	Yes	Yes	Yes	B	B	A	B	B	C	A	D	C	B	B	B	B	C	No	Yes	Yes	Yes	No	Yes	Yes	No	No	Yes
2018-01-09	Female	1998-06-11	176	70	undergraduate/engineering	I year	Human nutrition and food evaluation	SGGW Warsaw	City with 100,000 citizens or more	Mazovian regional	Central	No	No	Yes	Yes	Yes	No	No	No	Yes	No	Yes	Yes	Yes	Yes	A	D	C	B	C	D	A	B	C	C	B	B	C	A	No	No	No	Yes	No	Yes	Yes	No	Yes	Yes
2018-01-09	Female	1998-06-23	165	52	undergraduate/engineering	I year	Human nutrition and food evaluation	SGGW Warsaw	City with 100,000 citizens or more	Mazovian regional	Central	No	No	No	Yes	Yes	No	No	Yes	Yes	No	Yes	No	Yes	Yes	A	B	C	A	D	C	A	C	C	A	C	C	B	A	No	Yes	Yes	Yes	No	Yes	Yes	No	No	Yes
2018-01-09	Male	1997-08-28	180	62	undergraduate/engineering	I year	Human nutrition and food evaluation	SGGW Warsaw	City with less than 100,000 citizens	Mazovian regional	Central	Yes	No	No	Yes	Yes	No	No	Yes	No	No	Yes	Yes	Yes	No	C	B	C	B	A	C	A	B	C	C	C	D	D	C	No	No	Yes	No	No	No	Yes	No	Yes	No
2018-01-09	Female	1998-01-03	162	68	undergraduate/engineering	I year	Human nutrition and food evaluation	SGGW Warsaw	City with 100,000 citizens or more	Mazovian regional	Central	No	No	No	Yes	Yes	No	No	Yes	Yes	No	No	Yes	Yes	Yes	B	A	A	B	A	D	A	B	C	C	B	B	A	A	Yes	Yes	Yes	No	No	Yes	Yes	No	No	Yes
2018-01-09	Female	1998-05-06	169	60	undergraduate/engineering	I year	Human nutrition and food evaluation	SGGW Warsaw	Village	Mazovian regional	Central	No	No	Yes	Yes	Yes	Yes	No	Yes	Yes	No	No	Yes	Yes	No	A	D	C	B	A	C	D	C	C	A	D	B	A	D	Yes	Yes	No	No	Yes	Yes	No	No	Yes	No
2018-01-09	Female	1998-11-17	175	61	undergraduate/engineering	I year	Human nutrition and food evaluation	SGGW Warsaw	City with less than 100,000 citizens	Mazovian regional	Central	Yes	No	Yes	Yes	Yes	No	No	No	Yes	No	No	Yes	Yes	Yes	B	C	C	C	C	D	D	C	D	C	C	C	D	D	No	No	No	Yes	No	No	Yes	No	No	No
2018-01-09	Female	1998-12-08	160	58	undergraduate/engineering	I year	Human nutrition and food evaluation	SGGW Warsaw	Village	Mazovian regional	Central	Yes	No	No	Yes	Yes	No	Yes	Yes	Yes	No	Yes	Yes	Yes	No	B	B	B	C	D	A	D	D	C	A	C	C	B	C	No	Yes	Yes	No	Yes	No	Yes	Yes	Yes	Yes
2018-01-09	Female	1998-06-28	163	51	undergraduate/engineering	I year	Human nutrition and food evaluation	SGGW Warsaw	Village	Mazovian regional	Central	No	No	No	Yes	Yes	No	No	Yes	Yes	No	Yes	Yes	No	Yes	A	B	A	D	D	C	A	C	C	A	D	D	A	C	Yes	Yes	No	No	Yes	Yes	Yes	No	Yes	Yes
2018-01-09	Female	1998-12-08	179.5	80	undergraduate/engineering	I year	Human nutrition and food evaluation	SGGW Warsaw	City with 100,000 citizens or more	Mazovian regional	Central	No	No	No	No	Yes	No	No	Yes	Yes	No	No	Yes	No	No	B	D	C	D	A	D	A	C	D	C	D	C	B	C	Yes	Yes	Yes	No	No	Yes	Yes	No	No	No
2018-01-09	Male	1997-03-27	178	110	undergraduate/engineering	I year	Human nutrition and food evaluation	SGGW Warsaw	City with less than 100,000 citizens	Mazovian regional	Central	Yes	No	No	Yes	Yes	No	No	No	Yes	No	Yes	Yes	Yes	No	A	C	D	D	A	A	A	B	C	A	D	B	C	D	Yes	Yes	Yes	No	Yes	Yes	No	No	No	Yes
2018-01-09	Female	1998-09-09	163	60	undergraduate/engineering	I year	Human nutrition and food evaluation	SGGW Warsaw	City with 100,000 citizens or more	Mazovian regional	Central	Yes	No	Yes	Yes	Yes	No	No	No	Yes	Yes	Yes	Yes	No	No	C	D	D	B	D	D	A	C	C	C	C	B	A	C	No	Yes	Yes	Yes	No	Yes	Yes	No	Yes	Yes
2018-01-09	Female	1997-07-30	168	60	undergraduate/engineering	I year	Human nutrition and food evaluation	SGGW Warsaw	Village	Mazovian regional	Central	No	No	No	No	Yes	Yes	Yes	Yes	Yes	No	Yes	Yes	Yes	No	C	B	D	C	B	C	A	B	C	C	C	C	C	B	No	Yes	Yes	Yes	No	Yes	Yes	No	No	Yes
2018-01-09	Female	1998-01-11	168	60	undergraduate/engineering	I year	Human nutrition and food evaluation	SGGW Warsaw	Village	Mazovian regional	Central	Yes	No	Yes	Yes	Yes	Yes	No	No	Yes	No	Yes	No	No	No	C	C	D	C	D	D	A	B	C	D	C	D	A	C	No	Yes	Yes	Yes	No	No	Yes	Yes	No	Yes
2018-01-09	Female	1998-01-16	165	53	undergraduate/engineering	I year	Human nutrition and food evaluation	SGGW Warsaw	City with less than 100,000 citizens	Mazovian regional	Central	Yes	No	Yes	Yes	No	No	Yes	Yes	Yes	No	Yes	Yes	Yes	No	C	B	D	A	A	B	A	C	C	A	A	B	B	C	No	Yes	Yes	No	Yes	No	Yes	No	No	No
2018-01-09	Female	1997-01-16	160	87	undergraduate/engineering	I year	Human nutrition and food evaluation	SGGW Warsaw	City with less than 100,000 citizens	Mazovian regional	Central	Yes	No	No	Yes	Yes	No	No	No	No	No	No	Yes	No	No	B	B	D	A	D	C	A	C	C	A	A	B	B	B	No	Yes	Yes	Yes	Yes	No	Yes	No	Yes	No
2018-01-09	Female	1998-11-23	160	51	undergraduate/engineering	I year	Human nutrition and food evaluation	SGGW Warsaw	City with less than 100,000 citizens	Mazovian regional	Central	Yes	No	Yes	Yes	Yes	Yes	Yes	Yes	Yes	No	Yes	Yes	No	No	D	C	D	C	D	C	A	B	C	B	C	B	B	A	No	Yes	Yes	Yes	Yes	No	Yes	No	Yes	No
2018-01-09	Female	1998-02-04	175	64	undergraduate/engineering	I year	Human nutrition and food evaluation	SGGW Warsaw	City with less than 100,000 citizens	Mazovian regional	Central	No	No	Yes	Yes	Yes	No	No	Yes	Yes	No	Yes	Yes	Yes	No	A	D	D	A	B	B	A	B	C	A	D	B	A	B	No	Yes	Yes	Yes	No	Yes	Yes	No	Yes	Yes
2018-01-09	Female	1998-12-08	164	52	undergraduate/engineering	I year	Human nutrition and food evaluation	SGGW Warsaw	City with less than 100,000 citizens	Mazovian regional	Central	Yes	No	No	Yes	No	Yes	No	Yes	Yes	No	Yes	Yes	Yes	No	B	C	C	A	B	D	A	B	C	A	C	B	B	D	Yes	Yes	Yes	No	No	Yes	No	Yes	Yes	Yes
2018-01-09	Female	1998-05-31	180	62	undergraduate/engineering	I year	Human nutrition and food evaluation	SGGW Warsaw	City with 100,000 citizens or more	Mazovian regional	Central	No	No	No	Yes	Yes	Yes	No	No	Yes	No	Yes	Yes	No	No	B	B	A	C	B	B	A	C	C	A	B	D	A	B	No	Yes	Yes	Yes	Yes	No	Yes	No	Yes	Yes
2018-01-09	Female	1998-02-25	158	49	undergraduate/engineering	I year	Human nutrition and food evaluation	SGGW Warsaw	Village	Mazovian regional	Central	Yes	No	No	Yes	Yes	Yes	No	Yes	Yes	No	No	Yes	No	Yes	A	A	D	A	B	C	A	C	C	B	D	C	A	D	No	No	No	Yes	No	No	Yes	No	No	No
2018-01-09	Female	1998-08-10	173	55	undergraduate/engineering	I year	Human nutrition and food evaluation	SGGW Warsaw	City with 100,000 citizens or more	Mazovian regional	Central	No	No	No	Yes	Yes	No	No	Yes	Yes	No	Yes	Yes	Yes	No	C	B	C	C	D	D	A	C	C	C	C	B	B	C	Yes	Yes	No	No	Yes	No	Yes	No	Yes	Yes
2018-01-09	Female	1998-07-31	177	70	undergraduate/engineering	I year	Human nutrition and food evaluation	SGGW Warsaw	City with 100,000 citizens or more	Mazovian regional	Central	Yes	No	Yes	Yes	Yes	No	No	Yes	Yes	No	No	Yes	Yes	No	A	C	D	C	B	D	A	B	C	A	B	C	A	C	Yes	Yes	No	No	No	Yes	Yes	No	Yes	Yes
2018-01-09	Female	1998-12-29	175	55	undergraduate/engineering	I year	Human nutrition and food evaluation	SGGW Warsaw	Village	Mazovian regional	Central	Yes	Yes	No	Yes	Yes	No	No	Yes	Yes	No	Yes	Yes	Yes	Yes	C	B	D	D	D	C	B	B	C	A	B	D	B	C	No	Yes	Yes	No	Yes	No	No	Yes	No	Yes
2018-01-09	Female	1998-11-12	160	52	undergraduate/engineering	I year	Human nutrition and food evaluation	SGGW Warsaw	City with less than 100,000 citizens	Mazovian regional	Central	Yes	No	No	Yes	Yes	Yes	No	No	Yes	Yes	No	Yes	Yes	No	B	B	C	D	B	C	A	B	C	C	B	C	D	B	No	Yes	Yes	No	Yes	No	Yes	No	Yes	Yes
2018-01-09	Female	1998-11-05	156	52	undergraduate/engineering	I year	Human nutrition and food evaluation	SGGW Warsaw	Village	Mazovian regional	Central	No	No	No	Yes	Yes	No	No	Yes	Yes	No	Yes	Yes	Yes	No	A	D	C	B	D	C	A	B	C	A	C	D	B	B	No	Yes	Yes	No	No	No	Yes	No	Yes	Yes
2018-01-09	Female	1998-04-05	173	70	undergraduate/engineering	I year	Human nutrition and food evaluation	SGGW Warsaw	City with 100,000 citizens or more	Mazovian regional	Central	No	Yes	No	Yes	Yes	Yes	No	No	Yes	No	Yes	Yes	Yes	No	C	B	C	C	A	C	A	B	C	C	C	D	A	B	Yes	Yes	No	No	No	Yes	Yes	No	Yes	Yes
[truncated: 319 more columns]
